# Supplementary material for: Comparative Transcriptome Analysis Reveals Mechanisms of Differential Salinity Tolerance Between Suaeda glauca and Suaeda salsa
Source: Genes (Basel). 2024 Dec 19;15(12):1628. doi: 10.3390/genes15121628 (PMC11675990; doi:10.3390/genes15121628)
Supplement: Supplementary file 1 [file genes-15-01628-s001.zip]

Archive with 1 entries (1 files):
- genes-3342618-supplementary.pdf
